# Supplementary material for: Embargo on Lion Hunting Trophies from West Africa: An Effective Measure or a Threat to Lion Conservation?
Source: PLoS One. 2016 May 16;11(5):e0155763. doi: 10.1371/journal.pone.0155763 (PMC4868358; doi:10.1371/journal.pone.0155763)
Supplement: S1 Table — (XLSX) [file pone.0155763.s001.xlsx]

## Sheet: Feuil1
Bouché & al. Embargo on lion hunting trophies from West Africa
PLOS one
S1. Lion Quota (Q) and Harvest (H) in hunting zones of the WAP
Country	Hunting areas	Area (km2)	1998-1999		1999-2000		2000-2001		2001-2002		2002-2003		2003-2004		2004-2005		2005-2006		2006-2007		2007-2008		2008-2009		2009-2010	2010-2011	2010-2011		2011-2012	2012-2013	2012-2013		2013-2014
			Q	H	Q	H	Q	H	Q	H	Q	H	Q	H	Q	H	Q	H	Q	H	Q	H	Q	H	Q	H	Q	H	Q	H	Q	H	Q	H
Burkina Faso	Tapoa-Djerma	242	2	0	2	0	2	1	2	0	2	0	2	1	2	1	1	0	1	0	1	1	1	0	1	0	1	0	1	0	1	1	1	0
Burkina Faso	Kourtiagou	485.26	2	1	2	1	2	1	2	1	2	0	2	0	2	0	2	1	2	2	2	0	2	0	2	0	2	0	2	1	2	1	2	2
Burkina Faso	Pama Nord	825.54	4	2	4	0	5	2	5	3	5	2	5	0	5	1	2	0	2	1	2	2	2	1	2	1	2	2	2	2	2	2	2	1
Burkina Faso	Pama Centre Nord	839.2	3	0	3	0	3	0	3	0	3	1	3	0	3	1	2	0	2	3	2	0	2	0	2	0	2	1	2	0	2	2	2	1
Burkina Faso	Pama Centre Sud	525.34	3	2	3	1	3	1	3	0	3	0	3	0	3	0	2	1	2	2	2	2	2	2	2	0	2	0	2	2	2	2	2	1
Burkina Faso	Pama Sud	601	4	2	4	3	4	1	4	2	4	1	4	4	4	3	2	1	2	2	2	2	2	2	2	1	2	2	2	2	2	1	2	1
Burkina Faso	**Konkombouri	655	2	1	2	0	2	0	2	2	2	2	2	1	2	2	2	0	2	2	2	2	2	0	2	2	2	2	2	2	2	2	2	2
Burkina Faso	Ouamou-Ougarou	654.73	4	2	4	5	5	2	5	1	5	1	5	2	5	3	2	2	2	1	2	1	2	2	2	2	2	2	2	1	2	1	2	1
Burkina Faso	**Singou	1800	0	0	0	0	4	1	4	3	4	4	4	3	4	3	2	2	2	1	2	2	2	1	2	2	2	2	2	1	2	0	2	1
Burkina Faso	Pagou-Tandougou	404.21	3	2	3	1	3	2	3	0	4	2	4	2	4	1	2	1	2	2	2	1	2	2	2	2	2	2	2	2	2	2	2	2
Burkina Faso	Koakrana	265.49	1	0	1	0	1	1	1	1	2	1	2	0	2	1	1	0	1	0	1	0	1	1	1	2	1	0	1	0	1	1	1	2
Benin*	Porga	765.7	10	4	10	5	10	8	2	1	0	0	0	0	1	0	1	1	1	0	1	0	1	0	1	0	1	1	1	0	1	0	1	1
Benin*	Batia	746.8							2	0	0	0	0	0	1	0	1	0	1	0	1	1	1	0	1	1	1	0	1	1	1	0	1	0
Benin*	Konkombri	259							2	2	0	0	0	0	1	0	1	1	1	1	1	1	1	1	1	1	1	1	1	0	1	1	1	0
Benin*	Mékrou	1064							3	4	0	0	0	0	1	1	1	1	1	0	1	1	1	1	1	0	1	1	1	0	1	0	1	1
Benin*	Djona	1186							1	0	0	0	0	0	1	0	1	0	1	0	1	0	1	0	1	1	1	1	1	0	1	0	1	0
		11319.3	38	16	38	16	44	20	44	20	36	14	36	13	41	17	25	11	25	17	25	16	25	13	25	15	25	17	25	14	25	16	25	16
*Hunting concessions in Benin were created in 2002, therefore no data per area exists before
** Due to the extention in size of Arly NP:
The area of Singou shifted from 1800 to 708 sq km in 2014
The area of Konkombouri shifted from 655 to 700 sq km in 2014
